# Supplementary material for: Outcome Measures to Assess the Effectiveness of Exercise Interventions on Chemotherapy-Induced Peripheral Neuropathy (CIPN): A Scoping Review
Source: Curr Oncol. 2026 Apr 20;33(4):231. doi: 10.3390/curroncol33040231 (PMC13114490; doi:10.3390/curroncol33040231)
Supplement: Supplementary file 1 [file curroncol-33-00231-s001.zip]

Archive with 1 entries (1 files):
- curroncol-4232633-supplementary.pdf
